# Supplementary material for: HIV Infection Is Not Associated with Carotid Intima-Media Thickness in Brazil: A Cross-Sectional Analysis from the INI/ELSA-Brasil Study
Source: PLoS One. 2016 Jul 8;11(7):e0158999. doi: 10.1371/journal.pone.0158999 (PMC4938392; doi:10.1371/journal.pone.0158999)
Supplement: S1 File — Table A, Overall; Table B, ELSA-Brasil; Table C, Friend controls; Table D, HIV group. (XLSX) [file pone.0158999.s001.xlsx]

## Sheet: results_elsa_elsa2missing
Table A - Overall
	Not missing	Missing	Total	P value
Total	11566	4294	15860
Gender				< 0.001
Male	5217 (71.46)	2084 (28.54)	7301 (100)
Female	6349 (74.18)	2210 (25.82)	8559 (100)
Age in years				< 0.001
median(IQR)	51 (45,58)	52 (45,59)	51 (45,58)
Schooling				0.0152
<9 years	1719 (75.03)	572 (24.97)	2291 (100)
>=9 years	9847 (72.57)	3722 (27.43)	13569 (100)
Race				< 0.001
Black	4745 (67.11)	2326 (32.89)	7071 (100)
Other	6698 (77.84)	1907 (22.16)	8605 (100)
Smoking				0.3282
Never	6536 (72.79)	2443 (27.21)	8979 (100)
Former	3433 (72.58)	1297 (27.42)	4730 (100)
Current	1596 (74.23)	554 (25.77)	2150 (100)
Packs.year (10+)				0.3118
<10	8774 (72.72)	3292 (27.28)	12066 (100)
10+	2740 (73.58)	984 (26.42)	3724 (100)
Income (R$)				0.572
median(IQR)	1312.58 (690.83,2279.75)	1347.12 (690.83,2072.5)	1312.58 (690.83,2072.5)
Family History of Sudden Death				0.3689
No	9798 (72.79)	3663 (27.21)	13461 (100)
Yes	1768 (73.7)	631 (26.3)	2399 (100)
Family History of AMI or Stroke				0.9363
No	8448 (72.95)	3133 (27.05)	11581 (100)
Yes	3118 (72.87)	1161 (27.13)	4279 (100)
History of CVD				0.0767
No	10946 (73.08)	4032 (26.92)	14978 (100)
Yes	620 (70.29)	262 (29.71)	882 (100)
Total cholesterol (mg/dL)				0.0027
median(IQR)	210 (184,238)	212 (186,241)	210 (185,239)
HDL (mg/dL)				0.0214
median(IQR)	54 (46,65)	53 (45,64)	54 (46,64)
LDL (mg/dL)				0.0272
median(IQR)	128 (106,151)	129 (107,152)	128 (106,151)
Triglycerides (mg/dL)				< 0.001
median(IQR)	113 (81,163)	120 (84.5,174)	115 (82,166)
Dyslipidemia				0.2334
No	5001 (73.4)	1812 (26.6)	6813 (100)
Yes	6549 (72.54)	2479 (27.46)	9028 (100)
Use of lipid lowering drugs				0.753
No	10069 (72.88)	3747 (27.12)	13816 (100)
Yes	1497 (73.24)	547 (26.76)	2044 (100)
Hypertension				< 0.001
No	7425 (75.12)	2459 (24.88)	9884 (100)
Yes	4141 (69.31)	1834 (30.69)	5975 (100)
DM				< 0.001
No	9500 (73.73)	3385 (26.27)	12885 (100)
Yes	2066 (69.45)	909 (30.55)	2975 (100)
Waist circumference (cm)				< 0.001
median(IQR)	89.7 (81.4,98.3)	92.1 (83.5,101.3)	90.3 (82,99)
BMI				< 0.001
median(IQR)	26.33 (23.7,29.46)	26.79 (23.99,30.36)	26.45 (23.78,29.72)
hs-CRP (mg/dL)				< 0.001
median(IQR)	1.33 (0.64,3.09)	1.53 (0.74,3.46)	1.38 (0.67,3.2)
eGFR (mL/min/1.73m2)				0.054
median(IQR)	88.98 (76.48,102.07)	89.5 (77.15,102.69)	89.04 (76.68,102.45)
Table B - ELSA-Brasil
	Not missing	Missing	Total	P value
Total	10943	4162	15105
Gender				< 0.001
Male	4880 (70.86)	2007 (29.14)	6887 (100)
Female	6063 (73.78)	2155 (26.22)	8218 (100)
Age in years				< 0.001
median(IQR)	51 (45,58)	52 (46,59)	51 (45,58)
Schooling				0.3794
<9 years	1409 (73.31)	513 (26.69)	1922 (100)
>=9 years	9534 (72.32)	3649 (27.68)	13183 (100)
Race				< 0.001
Black	4349 (65.9)	2250 (34.1)	6599 (100)
Other	6471 (77.76)	1851 (22.24)	8322 (100)
Smoking				0.4023
Never	6214 (72.31)	2380 (27.69)	8594 (100)
Former	3271 (72.16)	1262 (27.84)	4533 (100)
Current	1457 (73.7)	520 (26.3)	1977 (100)
Packs.year (10+)				0.3531
<10	8315 (72.25)	3194 (27.75)	11509 (100)
10+	2577 (73.06)	950 (26.94)	3527 (100)
Income (R$)				0.0622
median(IQR)	1347.12 (725.38,2279.75)	1347.12 (725.38,2072.5)	1347.12 (725.38,2279.75)
Family History of Sudden Death				0.5389
No	9291 (72.35)	3551 (27.65)	12842 (100)
Yes	1652 (73)	611 (27)	2263 (100)
Family History of AMI or Stroke				0.8002
No	8004 (72.51)	3035 (27.49)	11039 (100)
Yes	2939 (72.28)	1127 (27.72)	4066 (100)
History of CVD				0.0853
No	10368 (72.6)	3913 (27.4)	14281 (100)
Yes	575 (69.78)	249 (30.22)	824 (100)
Total cholesterol (mg/dL)				0.0378
median(IQR)	211 (186,239)	213 (187,241)	212 (186,239)
HDL (mg/dL)				< 0.001
median(IQR)	54 (46,65)	54 (46,64)	54 (46,65)
LDL (mg/dL)				0.1155
median(IQR)	128 (107,152)	129 (108,153)	129 (107,152)
Triglycerides (mg/dL)				< 0.001
median(IQR)	113 (80,162)	120 (84.5,174)	115 (82,166)
Dyslipidemia				0.3956
No	4624 (72.82)	1726 (27.18)	6350 (100)
Yes	6315 (72.18)	2434 (27.82)	8749 (100)
Use of lipid lowering drugs				0.7455
No	9526 (72.4)	3632 (27.6)	13158 (100)
Yes	1417 (72.78)	530 (27.22)	1947 (100)
Hypertension				< 0.001
No	7007 (74.73)	2370 (25.27)	9377 (100)
Yes	3936 (68.73)	1791 (31.27)	5727 (100)
DM				< 0.001
No	9038 (73.26)	3299 (26.74)	12337 (100)
Yes	1905 (68.82)	863 (31.18)	2768 (100)
Waist circumference (cm)				< 0.001
median(IQR)	89.9 (81.5,98.5)	92.2 (83.7,101.3)	90.5 (82.1,99.3)
BMI				< 0.001
median(IQR)	26.43 (23.81,29.55)	26.84 (24.03,30.36)	26.53 (23.86,29.77)
hs-CRP (mg/dL)				< 0.001
median(IQR)	1.42 (0.7,3.25)	1.59 (0.77,3.58)	1.46 (0.72,3.32)
eGFR (mL/min/1.73m2)				0.0041
median(IQR)	88.25 (76.14,101.04)	89.01 (76.78,101.98)	88.41 (76.24,101.27)
Table C - Friend controls
	Not missing	Missing	Total	P value
Total	88	18	106
Gender				0.9797
Male	31 (81.58)	7 (18.42)	38 (100)
Female	57 (83.82)	11 (16.18)	68 (100)
Age in years				0.6107
median(IQR)	44.48 (36.62,54.61)	41.74 (35.09,54.58)	44.32 (35.48,54.66)
Schooling				0.429
<9 years	51 (86.44)	8 (13.56)	59 (100)
>=9 years	37 (78.72)	10 (21.28)	47 (100)
Race				0.2468
Black	55 (87.3)	8 (12.7)	63 (100)
Other	33 (76.74)	10 (23.26)	43 (100)
Smoking				0.9405
Never	51 (83.61)	10 (16.39)	61 (100)
Former	20 (83.33)	4 (16.67)	24 (100)
Current	17 (80.95)	4 (19.05)	21 (100)
Packs.year (10+)				0.3525
<10	68 (80.95)	16 (19.05)	84 (100)
10+	20 (90.91)	2 (9.09)	22 (100)
Income (R$)				0.9898
median(IQR)	414.5 (207.25,656.29)	466.31 (217.61,621.75)	414.5 (207.25,621.75)
Family History of Sudden Death				0.2796
No	77 (84.62)	14 (15.38)	91 (100)
Yes	11 (73.33)	4 (26.67)	15 (100)
Family History of AMI or Stroke				0.7377
No	57 (81.43)	13 (18.57)	70 (100)
Yes	31 (86.11)	5 (13.89)	36 (100)
History of CVD				1
No	81 (82.65)	17 (17.35)	98 (100)
Yes	7 (87.5)	1 (12.5)	8 (100)
Total cholesterol (mg/dL)				0.9229
median(IQR)	186.5 (162,214.25)	186 (155.25,213.25)	186 (162,214.75)
HDL (mg/dL)				0.2737
median(IQR)	44.5 (39,53)	41 (34.25,51)	44 (37,52.75)
LDL (mg/dL)				0.8007
median(IQR)	115 (96.75,139)	112.5 (92,134)	115 (95.25,137.5)
Triglycerides (mg/dL)				0.1287
median(IQR)	98 (68.5,135)	123.5 (91,173.5)	100.5 (69.25,139.5)
Dyslipidemia				0.806
No	53 (81.54)	12 (18.46)	65 (100)
Yes	35 (85.37)	6 (14.63)	41 (100)
Use of lipid lowering drugs				0.6211
No	82 (83.67)	16 (16.33)	98 (100)
Yes	6 (75)	2 (25)	8 (100)
Hypertension				1
No	51 (83.61)	10 (16.39)	61 (100)
Yes	37 (82.22)	8 (17.78)	45 (100)
DM				0.1485
No	58 (87.88)	8 (12.12)	66 (100)
Yes	30 (75)	10 (25)	40 (100)
Waist circumference (cm)				0.2421
median(IQR)	90 (84,98.53)	95.15 (82.75,109.1)	90.75 (84,100.5)
BMI				0.3613
median(IQR)	27.51 (24.13,30.1)	30.6 (22.88,33.39)	27.77 (24.09,30.78)
hs-CRP (mg/dL)				0.5785
median(IQR)	0.32 (0.2,0.6)	0.37 (0.22,0.74)	0.32 (0.2,0.61)
eGFR (mL/min/1.73m2)				0.8697
median(IQR)	99.18 (81.51,109.13)	96.13 (82.18,108.07)	99.12 (81.83,108.71)
Table D - HIV
	Not missing	Missing	Total	P value
Total	535	114	649
Gender				0.4705
Male	306 (81.38)	70 (18.62)	376 (100)
Female	229 (83.88)	44 (16.12)	273 (100)
Age in years				0.5226
median(IQR)	43.59 (36.34,51.01)	43.2 (34.97,50.17)	43.59 (35.96,50.81)
Schooling				0.542
<9 years	259 (83.55)	51 (16.45)	310 (100)
>=9 years	276 (81.42)	63 (18.58)	339 (100)
Race				0.475
Black	341 (83.37)	68 (16.63)	409 (100)
Other	194 (80.83)	46 (19.17)	240 (100)
Smoking				0.6583
Never	271 (83.64)	53 (16.36)	324 (100)
Former	142 (82.08)	31 (17.92)	173 (100)
Current	122 (80.26)	30 (19.74)	152 (100)
Packs.year (10+)				0.8684
<10	391 (82.66)	82 (17.34)	473 (100)
10+	143 (81.71)	32 (18.29)	175 (100)
Income (R$)				0.9379
median(IQR)	414.5 (207.25,1036.25)	414.5 (207.25,1036.25)	414.5 (207.25,1036.25)
Family History of Sudden Death				0.2079
No	430 (81.44)	98 (18.56)	528 (100)
Yes	105 (86.78)	16 (13.22)	121 (100)
Family History of AMI or Stroke				0.7125
No	387 (81.99)	85 (18.01)	472 (100)
Yes	148 (83.62)	29 (16.38)	177 (100)
History of CVD				0.2932
No	497 (82.97)	102 (17.03)	599 (100)
Yes	38 (76)	12 (24)	50 (100)
Total cholesterol (mg/dL)				0.9555
median(IQR)	182 (156,210)	179 (153.25,218)	182 (155,211)
HDL (mg/dL)				0.7379
median(IQR)	42 (35,52)	43.5 (35,50.75)	42 (35,51.75)
LDL (mg/dL)				0.7526
median(IQR)	106 (87,133)	104.5 (86.5,132.75)	106 (87,133)
Triglycerides (mg/dL)				0.7645
median(IQR)	120 (85,185)	123.5 (84.25,176)	120 (85,185)
Dyslipidemia				0.5503
No	324 (81.41)	74 (18.59)	398 (100)
Yes	199 (83.61)	39 (16.39)	238 (100)
Use of lipid lowering drugs				0.9681
No	461 (82.32)	99 (17.68)	560 (100)
Yes	74 (83.15)	15 (16.85)	89 (100)
Hypertension				0.972
No	367 (82.29)	79 (17.71)	446 (100)
Yes	168 (82.76)	35 (17.24)	203 (100)
DM				0.1457
No	404 (83.82)	78 (16.18)	482 (100)
Yes	131 (78.44)	36 (21.56)	167 (100)
Waist circumference (cm)				0.0286
median(IQR)	85.7 (78,94.05)	90.45 (79.85,96.7)	86.5 (78.2,94.5)
BMI				0.0216
median(IQR)	24.35 (21.83,27.2)	25.21 (22.67,28.86)	24.42 (21.92,27.51)
hs-CRP (mg/dL)				0.987
median(IQR)	0.29 (0.18,0.64)	0.28 (0.15,0.73)	0.29 (0.17,0.65)
eGFR (mL/min/1.73m2)				0.3847
median(IQR)	106.27 (92.57,120.5)	109.81 (92.5,124.37)	106.77 (92.53,121.02)
For continuous variables, non-parametric Mann-Whitney test was used whereas Chi-squared or Fisher exact tests were used for categorical variables. IQR: interquartile range; CVD: cardiovascular disease; HDL: high density lipoprotein; LDL: low-density lipoprotein; DM: Diabetes Mellitus; BMI:body mass index; hs-CRP: high-sensitivity C-reactive protein; eGFR: estimated glomerular filtration rate
